# Supplementary material for: Mouse superkiller‐2‐like helicase DDX60 is dispensable for type I IFN induction and immunity to multiple viruses
Source: Eur J Immunol. 2015 Oct 12;45(12):3386–403. doi: 10.1002/eji.201545794 (PMC4833184; doi:10.1002/eji.201545794)
Supplement: Supplementary file 1 — Supplementary Material [file EJI-45-3386-s001.zip]

Archive with 2 entries (2 files):
- eji3448-sup-0001-text.pdf
- eji3448-sup-0002-text.pdf
